# Supplementary material for: Experiences with Gluten-Free Bread: A Qualitative Study Amongst People with Coeliac Disease Participating in a Randomised Controlled Trial
Source: Foods. 2023 Dec 1;12(23):4338. doi: 10.3390/foods12234338 (PMC10706794; doi:10.3390/foods12234338)
Supplement: Supplementary file 1 [file foods-12-04338-s001.zip]

Archive with 1 entries (1 files):
- foods-2701050-supplementary.pdf
